# Supplementary material for: Eosinophils, but Not Type 2 Innate Lymphoid Cells, Are the Predominant Source of Interleukin 4 during the Innate Phase of Leishmania major Infection
Source: Pathogens. 2022 Jul 25;11(8):828. doi: 10.3390/pathogens11080828 (PMC9331382; doi:10.3390/pathogens11080828)
Supplement: Supplementary file 1 [file pathogens-11-00828-s001.zip]

Archive with 1 entries (1 files):
- pathogens-1796795-supplementary.pdf
